# Supplementary material for: COP9 signalosome is an essential and druggable parasite target that regulates protein degradation
Source: PLoS Pathog. 2020 Sep 22;16(9):e1008952. doi: 10.1371/journal.ppat.1008952 (PMC7531848; doi:10.1371/journal.ppat.1008952)
Supplement: S1 Table — (XLSX) [file ppat.1008952.s007.xlsx]

## Sheet: Sheet1
	Mass spectrometry analysis of CSN2 versus control immunoprecipitations
	Protein name	Protein ID	Gene ID	Experiment 1: log2 (ratio CSN2/Control)	Experiment 2: log2 (ratio CSN2/Control)
	CSN2	C4LZL4	EHI_174890	6.93327	6.96242
	CSN3	C4LVK0	EHI_103560	6.49086	6.32644
	CSN5	C4LTS3	EHI_050500	6.06788	6.0897
	CSN6	C4LU38	EHI_068470	5.75551	5.86139
	CSN1	A0A175JGM0	EHI_182890	5.688	5.74103
	Glyceraldehyde-3-phosphate dehydrogenase	C4LVR9	EHI_008200	2.76607	0.462792
	Uncharacterized protein	A0A175K0T6	EHI_028670	2.66886	1.01316
	Uncharacterized protein	C4M7D3	EHI_011200	2.42994	2.29236
	Chaperonin 1 60 kDa	O15782	EHI_178570	2.32601	2.13752
	Peroxiredoxin	B1N5A8	EHI_123390	2.21823	2.01633
	Uncharacterized protein	B1N3G2	EHI_174160	2.17802	1.83678
	F-BAR domain-containing protein	C4M126	EHI_105210	1.8643	2.08049
	Uncharacterized Protein	C4LW78	EHI_155250	1.81612	1.88475
	RBR-type E3 ubiquitin ligase	C4LWI8	EHI_096780	1.81431	1.90222
	Uncharacterized protein	C4M3G8	EHI_017630	1.63576	1.2326
	Uncharacterized protein	C4MB80	EHI_028540	1.62566	0.62401
	Peroxiredoxin	C4MAR7	EHI_001420	1.43197	0.686937
	Dynamin-like protein	C4M3R5	EHI_052740	1.35462	1.00721
	Phosphopantothenoylcysteine decarboxylase phosphopantothenate cysteine ligase putative	C4M1T0	EHI_164490	1.34742	1.29608
	Uncharacterized protein	C4M0G8	EHI_006950	1.24217	0.495333
	Threonine dehydratase putative	C4LVZ3	EHI_126080	1.23221	1.11444
	Heat shock protein 70 putative	C4M3S5	EHI_052860	1.07087	0.292942
	Ras-GAP domain-containing protein	C4LSI8	EHI_151460	1.06501	1.27107
	Uncharacterized protein	C4LSG8	EHI_151250	0.999206	0.949946
	Threonine dehydratase, putative	S0AWP4	EHI_049910	0.926602	1.21975
	Uncharacterized protein	C4M3G6	EHI_017610	0.810809	0.622537
	Malic Enzyme	G5EKL5	EHI_044970	0.452524	0.651908
	Uncharacterized protein	C4M8B5	EHI_101240	0.315487	0.372492
	Clathrin coat assembly protein, putative	Q1EQ16	EHI_135430	0.314367	0.208493
	Actin putative	C4LWT9	EHI_198930	0.182368	-0.548171
	Pyruvate ferredoxin oxidoreductase	C4LTX6	EHI_051060	0.0483246	-0.0872927
	Rho guanine nucleotide exchange factor putative	C4M2M6	EHI_005910	0	1.05994
	Ankyrin repeat protein putative	C4LW73	EHI_155190	0	0
	Threonine dehydratase	B1N2N4	EHI_092390	0	0
	C2 domain containing protein	C4LT08	EHI_148380	0	0
	SnoRNA binding protein putative	C4MAW3	EHI_183900	0	-0.000780679
	Uncharacterized protein	C4LVP7	EHI_186800	0	-0.634534
	Uncharacterized protein	C4M1B9	EHI_169970	0	-1.47496
	HMG box domain-containing protein	C4M3V7	EHI_016350	0	-1.73211
	60S ribosomal protein L26 putative	C4LSU3	EHI_152570	-0.000595212	-0.717607
	Centromere microtubule binding protein cbf5 putative	C4M8E1	EHI_115300	-0.322239	0.194367
	Adenylyl cyclase-associated protein	C4M295	EHI_136150	-0.41454	-1.15552
	40S ribosomal protein S4, putative	B1N336	EHI_118170	-0.432068	-1.3363
	Dihydropyrimidine dehydrogenase putative	C4LX69	EHI_012980	-0.574675	-0.490031
	70 kDa heat shock protein putative	C4M770	EHI_199590	-1.30286	-1.8546
	Nucleolar protein Nop56, putative	C4M5N2	EHI_122740	-1.55166	-1.0609
	Uncharacterized protein	C4LUR2	EHI_178460	-1.66023	-1.35298
	Heat shock protein 70 family	C4M5K9	EHI_001950	-1.83339	0
	60S ribosomal protein L5 putative	C4LU56	EHI_068660	-2.09569	-2.42452
	Uncharacterized protein	C4M9M2	EHI_112830	-2.59431	-2.5703
	RNA-binding protein putative	C4LSN8	EHI_151990	-3.59649	-3.74057
